# Supplementary material for: Neogosseidae (Gastrotricha, Chaetonotida) from the iSimangaliso Wetland Park, KwaZulu-Natal, South Africa
Source: Zookeys. 2013 Jul 10;(315):77–94. doi: 10.3897/zookeys.315.5593 (PMC3713354; doi:10.3897/zookeys.315.5593)
Supplement: XML Treatment for Kijanebalola devestiva [file zookeys.315.5593-treatment1.xml]

<!DOCTYPE tp:taxon-treatment
  PUBLIC "-//TaxonX//DTD Taxonomic Treatment Publishing DTD v0 20100105//EN" "tax-treatment-NSO.dtd">
<tp:taxon-treatment xmlns:tp="http://www.plazi.org/taxpub"><tp:treatment-meta><mixed-citation publication-type="journal"><person-group><name><surname>Todaro</surname><given-names>M. Antonio</given-names></name><name><surname>Perissinotto</surname><given-names>Renzo</given-names></name><name><surname>Bownes</surname><given-names>Sarah J.</given-names></name></person-group><article-title>Neogosseidae (Gastrotricha, Chaetonotida)  from the iSimangaliso Wetland Park, KwaZulu-Natal, South Africa</article-title><source>Zookeys</source><day>10</day><month>7</month><year>2013</year><volume>2013</volume><issue>315</issue><fpage>77</fpage><lpage>94</lpage><pub-id pub-id-type="doi">10.3897/zookeys.315.5593</pub-id></mixed-citation></tp:treatment-meta><tp:nomenclature><tp:taxon-name>
                            <tp:taxon-name-part taxon-name-part-type="genus">Kijanebalola</tp:taxon-name-part>
                            <tp:taxon-name-part taxon-name-part-type="species">devestiva</tp:taxon-name-part>
                            <object-id xmlns:xlink="http://www.w3.org/1999/xlink" xlink:type="simple">urn:lsid:zoobank.org:act:53BA8B47-3BC3-4AD1-9B5F-1CBD5F9F34DB</object-id>
                            <object-id xmlns:xlink="http://www.w3.org/1999/xlink" xlink:type="simple">http://species-id.net/wiki/Kijanebalola_devestiva</object-id>
                        </tp:taxon-name><tp:taxon-status xmlns:xlink="http://www.w3.org/1999/xlink" xlink:type="simple">sp. n.</tp:taxon-status><xref ref-type="fig" rid="F1">Figs 1</xref><xref ref-type="fig" rid="F2"/><xref ref-type="fig" rid="F3"/><xref ref-type="fig" rid="F4"/><xref ref-type="fig" rid="F5"/><xref ref-type="fig" rid="F6">–6</xref></tp:nomenclature><tp:treatment-sec sec-type="Type locality"><title>Type locality.</title><p>Roadside freshwater pond near Charter’s Creek, Lake St Lucia, Western Shores, iSimangaliso Wetland Park, South Africa (Lat. 28°15'19"S; Long. 32°23'37"E; <xref ref-type="table" rid="T1">Table 1</xref>, <xref ref-type="supplementary-material" rid="S1">Figure 1S</xref>).</p></tp:treatment-sec><tp:treatment-sec sec-type="Type specimens"><title>Type specimens.</title><p>Holotype: adult specimen 267 μm long shown in <xref ref-type="fig" rid="F2">Figure 2</xref>, no longer extant (International Code of Zoological Nomenclature, Articles 73.1.1 and 73.1.4).</p><!--PageBreak--></tp:treatment-sec><tp:treatment-sec sec-type="Material examined"><title>Material examined.</title><p>Thirteenspecimens (including the holotype) collected by the first author (10 from pond A and 3 from pond B, see <xref ref-type="table" rid="T1">Table 1</xref>). Seven specimens were observed alive and are not longer extant, while six were prepared for SEM analysis and are kept in the meiofauna collection of the first author (Ref. n. 2013-SA-01-02).</p></tp:treatment-sec><tp:treatment-sec sec-type="Ecology"><title>Ecology.</title><p>Above silty substratum, among vegetation.</p></tp:treatment-sec><tp:treatment-sec sec-type="Diagnosis"><title>Diagnosis.</title><p>A <italic><tp:taxon-name>Kijanebalola</tp:taxon-name></italic> with an adult length to 310 μm; body roughly barrel-shaped with head weakly separated from trunk and the rounded-off posterior end exhibiting medially a group of five spines; head with a pair of 26 μm long, club-like tentacles and a shallow cephalion; cuticular covering mostly smooth, except for a tiny patch of small triangular, keeled scales on the ventral side at the rear trunk; locomotor cilia arranged in tufts and interrupted bands on the head and 4 paired transverse bands along the trunk; three pairs of 14–16 μm long sensory bristles on the dorsal side, at U12, U22 and U92; mouth 13 μm in diameter, slightly protruding down forward and reinforced internally by 17-20 thick, longitudinal ridges; pharynx up to 67 μm, consisting of anterior spherical and posterior nosecone-shaped bulbs; PhIJ at U27; intestine straight, with anterior portion embracing the posterior portion of the pharynx; one pair of conspicuous protonephridia located adjacent to the intestine, from the PhIJ to about mid-body; parthenogenetic.</p></tp:treatment-sec><tp:treatment-sec sec-type="Etymology"><title>Etymology.</title><p>The specific name <italic>devestiva</italic> (from the Latin, <italic>devestivus</italic>, undressed), alludes to the general absence of cuticular ornamentations, such as scales and spines that cover the body of other congeneric species.</p></tp:treatment-sec><tp:treatment-sec sec-type="Description"><title>Description.</title><p>This description is mainly based on an adult specimen, 267 μm in total length (TL, posterior spines excluded). The body is roughly barrel-shaped with <!--PageBreak-->the head weakly separated from the trunk by a slight neck constriction and the posterior trunk region rounded-off, without paired lateral projections but exhibiting medially a group of five spines. Body widths at the head/neck/trunk/caudum are 57/55/90/32 μm, at U09/14/52/97, respectively. The head is provided with a pair of club-like tentacles projecting antero-laterally; they are 26 μm in length and insert ventro-laterally at U07; the hypostomion is absent; a shallow cephalion (10 × 4.5 μm) is appreciable only under SEM (<xref ref-type="fig" rid="F5">Figure 5C</xref>). Under dissecting microscope, the animals appear swimming slowly in a rectilinear direction, with some following loose helicoidal trajectories. When purposely stimulated with a needle, specimens react by escaping aside, but never retracting the head inside the body; by contrast, most of the fixed specimens appear to have the head retracted to some extent (<xref ref-type="fig" rid="F6">Figure 6A</xref>).</p><!--PageBreak--><p><italic>Cuticular armour</italic>. The body is covered by a smooth cuticle, except for a minute patch of keeled scales located on the ventral side of the posterior trunk region, at U93 (<xref ref-type="fig" rid="F1">Figures 1B</xref>, <xref ref-type="fig" rid="F2">2E</xref>). The scales, arranged in 5–7 columns of 3–5 scales each, are very small (ca 1 μm) and may go undetected under light microscopy (DIC); when observed with a scanning electron microscope, they appear roughly triangular in shape and their keel continues in a proportionally long spiny process (<xref ref-type="fig" rid="F6">Figure 6C</xref>). Five robust terminal spines, 15–24 μm in length, ornate the posterior end of the trunk; they are inserted dorsally to the anus (<xref ref-type="fig" rid="F6">Figure 6B, D</xref>).</p><fig id="F1" position="float" orientation="portrait"><label>Figure 1.</label><caption><p><italic><tp:taxon-name>Kijanebalola devestiva</tp:taxon-name></italic> sp. n. schematic drawings. <bold>A</bold> Dorsal habitus <bold>B</bold> Ventral habitus, showing some internal structures. <bold>a</bold> anus <bold>alt</bold> antero-lateral tuft of cephalic cilia <bold>asb</bold> anterior sensory bristle <bold>ce</bold> cephalion <bold>ct</bold> cephalic tentacle <bold>dlvb</bold> lateral band of cephalic cilia extending dorsally and ventrally <bold>e</bold> egg <bold>I-IV,</bold> first to fourth band of trunk ciliature <bold>mvb</bold> median ventral band of cephalic cilia <bold>pcl</bold> proximal canal cell lumen <bold>PhIJ</bold> pharyngeo-intestinal junction <bold>ps</bold> patch of keeled scales <bold>psb</bold> posterior sensory bristle <bold>tsp</bold> terminal spines <bold>vlt</bold> ventro-lateral band of cephalic cilia.</p></caption><graphic xmlns:xlink="http://www.w3.org/1999/xlink" xlink:href="ZooKeys-315-077-g001.jpg" position="float" orientation="portrait" xlink:type="simple"/></fig><fig id="F2" position="float" orientation="portrait"><label>Figure 2.</label><caption><p><italic><tp:taxon-name>Kijanebalola devestiva</tp:taxon-name></italic> sp. n. DIC photomicrographs. <bold>A</bold> habitus <bold>B</bold>, <bold>C</bold> close-up ventral view of theanterior region showing the ciliary bands <bold>D</bold> close-up ventral view of the mid-trunk region showing the second ciliary bands <bold>E</bold> close-up ventral view, of the posterior region, showing the fourth ciliary bands (arrowheads) and the residual patch of spined scales (arrow).</p></caption><graphic xmlns:xlink="http://www.w3.org/1999/xlink" xlink:href="ZooKeys-315-077-g002.jpg" position="float" orientation="portrait" xlink:type="simple"/></fig><!--PageBreak--><p><italic>Ciliation</italic>. Locomotory cilia are arranged in tufts and interrupted bands around the head and paired transverse bands along the trunk (<xref ref-type="fig" rid="F1">Figures 1</xref>, <xref ref-type="fig" rid="F2">2A–E</xref>, <xref ref-type="fig" rid="F5">5A, B</xref>). Most of the cephalic cilia have a ventral or ventro-lateral distribution; however, a precise organization is difficult to see due to their high density and relatively long span (16-18 μm in length). From anterior to posterior end, it is possible to discern the following groups: a pair of antero-lateral tufts, a median ventral band, a pair of lateral bands extending ventrally and dorsally, followed by a pair of ventro-lateral tufts (<xref ref-type="fig" rid="F1">Figure 1</xref>). The trunk ciliature consists of four pairs of oblique short bands, with first (U32) and fourth (U94) inserted dorso-latero-ventrally, the second (U59) inserted latero-ventrally and the third (U66) latero-dorsally (<xref ref-type="fig" rid="F1">Figures 1</xref>, <xref ref-type="fig" rid="F2">2D, E</xref>, <xref ref-type="fig" rid="F5">5A</xref>).</p><p>Three pairs of sensory bristles (14–16 μm in length) are present on the dorsal side at U12, U22 and U92, respectively (<xref ref-type="fig" rid="F1">Figures 1A</xref>, <xref ref-type="fig" rid="F4">4B, C</xref>). The bristles of the first two <!--PageBreak-->pairs emerge from round pits, while posterior bristles originate directly from the cuticle and are flanked by two anteriorly-converging keels. Presence of additional sensory bristles hidden among the cephalic locomotor ciliation cannot be excluded.</p><fig id="F3" position="float" orientation="portrait"><label>Figure 3.</label><caption><p><italic><tp:taxon-name>Kijanebalola devestiva</tp:taxon-name></italic> sp. n. DIC photomicrographs. <bold>A</bold> habitus of a gravid specimen <bold>B</bold> close-up view of the inside egg with the shell bearing spine-like ornamentation (arrowheads).</p></caption><graphic xmlns:xlink="http://www.w3.org/1999/xlink" xlink:href="ZooKeys-315-077-g003.jpg" position="float" orientation="portrait" xlink:type="simple"/></fig><fig id="F4" position="float" orientation="portrait"><label>Figure 4.</label><caption><p><italic><tp:taxon-name>Kijanebalola devestiva</tp:taxon-name></italic> sp. n. DIC photomicrographs. <bold>A</bold> habitus of a subadult specimen showing developing egg (arrow) <bold>B</bold> close-up dorsal view of the posterior trunk region showing the two sensory bristles (arrow-heads) <bold>C</bold> close-up dorsal view of the anterior trunk and neck regions, showing two pairs of sensory bristles.</p></caption><graphic xmlns:xlink="http://www.w3.org/1999/xlink" xlink:href="ZooKeys-315-077-g004.jpg" position="float" orientation="portrait" xlink:type="simple"/></fig><!--PageBreak--><p><italic>Digestive tract</italic>: The strong mouth ring is terminal and about 13 μm in diameter; it appears slightly protruding down forward and is reinforced inside by 17–20 thick longitudinal cuticular ridges, which protrude externally and bend on the outer contour (<xref ref-type="fig" rid="F5">Figure 5</xref>). The pharynx is 64 μm in length and shows anterior and posterior bulbs separated by a noticeable constriction; the anterior bulb, deprived of cuticular reinforcement, is roughly spherical (28 × 24 μm), while the posterior one (30 × 40 μm) is more nosecone-shaped (<xref ref-type="fig" rid="F1">Figures 1</xref>, <xref ref-type="fig" rid="F4">4A</xref>); PhIJ is at U27. The intestine is straight; in the adult it appears impressively filled with green material (<xref ref-type="fig" rid="F2">Figures 2A</xref>, <xref ref-type="fig" rid="F3">3A</xref>) while in juveniles it is packed with translucent globules (<xref ref-type="fig" rid="F4">Figure 4A</xref>). Peculiarly, the anterior portion of the intestine extends forward encircling a large part of the posterior portion of the pharynx (about half the length of the posterior bulb), resulting in this region much wider than the pharynx itself (36 μm); at the PhIJ and for a short tract the intestine is about as wide as the pharynx (28–30 μm), then it widens again reaching a maximum width of 45 μm at about mid-body (U52); after this point the gut progressively narrows until it joins the 5–6 μm sub-terminal anus at U97 (<xref ref-type="fig" rid="F1">Figures 1</xref>, <xref ref-type="fig" rid="F6">6B, C</xref>).</p><p><italic>Nephridial system</italic>. There is a pair of conspicuous protonephridia adjacent to the intestine; each protonephridium occupies an area extending from the PhIJ to about mid-body (U27-U53) and includes a clearly visible tubular canal containing two vibrating flagella, corresponding to the proximal canal cell lumen of <xref ref-type="bibr" rid="B16">Kieneke et al. (2008a)</xref>. This canal is about 25 μm in length and runs almost parallel to the intestine, slightly converging towards the gut with its posterior portion (see <xref ref-type="supplementary-material" rid="S1">Appendix: Figure 2S</xref>).</p><fig id="F5" position="float" orientation="portrait"><label>Figure 5.</label><caption><p><italic><tp:taxon-name>Kijanebalola devestiva</tp:taxon-name></italic> sp. n. SEM photomicrographs. <bold>A</bold> habitus in a ventro-lateral view; note the arrangement of the first, second and third ciliary bands on the trunk region (number and arrows) <bold>B</bold> anterior region of a different specimen in a frontal view <bold>C</bold> close-up view of the mouth ring and cephalion (arrows).</p></caption><graphic xmlns:xlink="http://www.w3.org/1999/xlink" xlink:href="ZooKeys-315-077-g005.jpg" position="float" orientation="portrait" xlink:type="simple"/></fig><fig id="F6" position="float" orientation="portrait"><label>Figure 6.</label><caption><p><italic><tp:taxon-name>Kijanebalola devestiva</tp:taxon-name></italic> sp. n. SEM photomicrographs. <bold>A</bold> anterior region of specimen with head partially retracted inside the body (ventral view) <bold>B</bold> posterior trunk region of different specimen, showing the fourth ciliary band and the anus (arrow) <bold>C</bold> close-up view of the posterior end showing the anus (arrow) and the residual patch of spined scales (arrows) <bold>D</bold> close-up view of the posterior end (dorsal view), showing theterminal spines and the sensorial bristles (arrows).</p></caption><graphic xmlns:xlink="http://www.w3.org/1999/xlink" xlink:href="ZooKeys-315-077-g006.jpg" position="float" orientation="portrait" xlink:type="simple"/></fig><p><italic>Reproductive tract</italic>. All the adult specimens were in parthenogenetic phase, with respective eggs at different stages of development.</p><!--PageBreak--><p><italic>Variability and remarks</italic>. The largest adult was about 310 μm in total length (terminal spines excluded) and was carrying a very big egg inside (73 × 107 μm, <xref ref-type="fig" rid="F3">Figure 3A</xref>). Remarkably, the egg shell was ornated with spikes (<xref ref-type="fig" rid="F3">Figure 3B</xref>); this is quite surprising because in freshwater <tp:taxon-name>Gastrotricha</tp:taxon-name> the shell ornamentation is believed to appear only after the egg has been laid, probably due to osmotic differences between the external vs internal milieu (<xref ref-type="bibr" rid="B11">Hummon 1984</xref>). The smallest animal was about 183 μm in total length and had no recognizable female gametes inside. Oocytes became appreciable as such in a 230 μm long specimen (<xref ref-type="fig" rid="F4">Figure 4A</xref>).</p></tp:treatment-sec><tp:treatment-sec sec-type="Taxonomic affinities"><title>Taxonomic affinities.</title><p>The general body appearance, the presence of club-shaped cephalic tentacles and the planktonic lifestyle that characterise <!--PageBreak--><italic><tp:taxon-name>Kijanebalola devestiva</tp:taxon-name></italic> sp. n. suggest that the closest affiliation of the South African specimens lies with the <tp:taxon-name>Neogosseidae</tp:taxon-name>. Notwithstanding this, autoapomorphic traits of the new species make somewhat difficult its affiliation to any of the two currently recognized genera, <italic><tp:taxon-name>Neogossea</tp:taxon-name></italic> and <italic><tp:taxon-name>Kijanebalola</tp:taxon-name></italic>, based on their current diagnosis (see <xref ref-type="bibr" rid="B21">Kisielewski 1991</xref>). For instance, the size of the South African worms exceed by far that of any other possible keen (max length 310 μm vs 200 μm in <italic><tp:taxon-name>Neogossea</tp:taxon-name></italic> spp., vs 210 in <italic><tp:taxon-name>Kijanebalola</tp:taxon-name></italic> spp.) and the body covering, made for most part of smooth cuticle, is a characteristic so far unknown among species of <italic><tp:taxon-name>Neogossea</tp:taxon-name></italic> or <italic><tp:taxon-name>Kijanebalola</tp:taxon-name></italic>. The presence in the new species of a single cephalic plate (i.e., the cephalion), combined with the structure of its mouth and pharynx, complicate further its taxonomic affiliation at generic level. However, in our opinion, some of the differences between the anatomical traits of the iSimangaliso gastrotrichs and those highlighted in the diagnosis of <italic><tp:taxon-name>Neogossea</tp:taxon-name></italic> or <italic><tp:taxon-name>Kijanebalola</tp:taxon-name></italic> no longer hold. Regarding <italic><tp:taxon-name>Neogossea</tp:taxon-name></italic>, for instance, the diagnosis: 1) is ambiguous about the presence of cephalic plates (i.e., cephalion and hypostomion reported as undetected); and 2) includes the mouth as consisting of two-segmented units (mouth units = internal cuticular ridges). A re-evaluation of these characteristics, especially in light of the new information gained by <xref ref-type="bibr" rid="B19">Kieneke and Riemann (2007)</xref> on German specimens of <italic><tp:taxon-name>Neogossea</tp:taxon-name></italic> (reported as <italic><tp:taxon-name>Neogossea voigti</tp:taxon-name></italic> (Daday, 1905) allows for the amendment of the generic diagnosis of <italic><tp:taxon-name>Neogossea</tp:taxon-name></italic> in both these aspects. More specifically, the specimens studied by <xref ref-type="bibr" rid="B19">Kieneke and Riemann (2007)</xref> under differential interference contrast and scanning electron microscopy show: 1) the hypostomion and 2) the mouth units as unsegmented. Considering that in <tp:taxon-name>Neogosseidae</tp:taxon-name> the presence of a cephalion may be elusive (as reported above for the new species) we conclude that the presence/absence of the cephalic plates and the structure of the mouth and pharynx cannot be considered diagnostic characters at genus level (i.e., useful to distinguishing <italic><tp:taxon-name>Neogossea</tp:taxon-name></italic> from <italic><tp:taxon-name>Kijanebala</tp:taxon-name></italic> and <italic>vice versa</italic>); rather, peculiarities in these traits and others such as the presence/absence of cuticular reinforcements in the anterior pharyngeal bulb, may help differentiate among species (i.e., they are species specific).</p><p>Another potential difference between the two genera i.e., the presumed ability of <italic><tp:taxon-name>Kijanebalola</tp:taxon-name></italic> species to partially retract the head inside the body, can also be dismissed. Our observations with the new species demonstrate that retraction of the head is actually an artefact due to fixation (see above). Consequently, none of the above reported traits may be used to allocate our specimens to either of the two genera.</p><p>In summary, only a single character is apparently left to differentiate <italic><tp:taxon-name>Neogossea</tp:taxon-name></italic> and <italic><tp:taxon-name>Kijanebalola</tp:taxon-name></italic>; it pertains to the structure of the posterior part of the trunk, which appears truncate with a pair of postero-lateral projections, each provided with a tuft of relatively long spines in <italic><tp:taxon-name>Neogossea</tp:taxon-name></italic>, but rounded-off with a median group of spines in <italic><tp:taxon-name>Kijanebalola</tp:taxon-name></italic>. As the difference in this character between species of the two genera is consistent, it is reasonable to use it as diagnostic feature and as a solid synapomorphy for each genus.</p><p>Consequently, based on the round shape of the posterior trunk region of the iSimangaliso specimens, we propose that their closest affiliation is to the genus <italic><tp:taxon-name>Kijanebalola</tp:taxon-name></italic>. Therefore, the large size, the cuticular ornamentation reduced to an epaulet of scales on the ventral side of the trunk ending, and the number and size of the terminal spines are considered autoapomorphic characters that can easily distinguish <italic><tp:taxon-name>Kijanebalola devestiva</tp:taxon-name></italic> sp. n. from <italic><tp:taxon-name>Kijanebalola dubia</tp:taxon-name></italic> and <italic><tp:taxon-name>Kijanebalola canina</tp:taxon-name></italic>. Emended diagnoses are reported below.</p></tp:treatment-sec><tp:treatment-sec><!--Section generated to contain objects referenced in tp:taxon-treatment.--><table-wrap id="T1" position="float" orientation="portrait"><label>Table 1.</label><caption><p>Physico-chemical data and geographic coordinates of the four sampling sites investigated at the pond near Charter’s Creek on the Western Shores of Lake St Lucia, iSimangaliso Wetland Park, South Africa. Pool A represents the larger pool situated on the right side of the road, travelling from Charter’s Creek towards St Lucia town. Pool B is the smaller pool on the left side of the same road (see also supplementary file <xref ref-type="supplementary-material" rid="S1">Figure 1S</xref>).</p></caption><table><tbody><tr><td rowspan="2" colspan="1"><bold>Variable</bold></td><td rowspan="1" colspan="2"><bold>Pool A</bold></td><td rowspan="1" colspan="2"><bold>Pool B</bold></td></tr><tr><td rowspan="1" colspan="1"><bold>1</bold></td><td rowspan="1" colspan="1"><bold>2</bold></td><td rowspan="1" colspan="1"><bold>3</bold></td><td rowspan="1" colspan="1"><bold>4</bold></td></tr><tr><td rowspan="1" colspan="1">Temperature (°C)</td><td rowspan="1" colspan="1">24.8</td><td rowspan="1" colspan="1">24.9</td><td rowspan="1" colspan="1">22.8</td><td rowspan="1" colspan="1">22.9</td></tr><tr><td rowspan="1" colspan="1">Conductivity (mS/cm)</td><td rowspan="1" colspan="1">0.24</td><td rowspan="1" colspan="1">0.25</td><td rowspan="1" colspan="1">0.25</td><td rowspan="1" colspan="1">0.40</td></tr><tr><td rowspan="1" colspan="1">Salinity</td><td rowspan="1" colspan="1">0.12</td><td rowspan="1" colspan="1">0.12</td><td rowspan="1" colspan="1">0.12</td><td rowspan="1" colspan="1">0.19</td></tr><tr><td rowspan="1" colspan="1">Dissolved O<sub>2</sub> (%)</td><td rowspan="1" colspan="1">9.7</td><td rowspan="1" colspan="1">15.4</td><td rowspan="1" colspan="1">5.5</td><td rowspan="1" colspan="1">6.0</td></tr><tr><td rowspan="1" colspan="1">Dissolved O<sub>2</sub> (mg/L)</td><td rowspan="1" colspan="1">0.78</td><td rowspan="1" colspan="1">1.23</td><td rowspan="1" colspan="1">0.46</td><td rowspan="1" colspan="1">0.5</td></tr><tr><td rowspan="1" colspan="1">pH</td><td rowspan="1" colspan="1">8.1</td><td rowspan="1" colspan="1">7.3</td><td rowspan="1" colspan="1">6.7</td><td rowspan="1" colspan="1">6.6</td></tr><tr><td rowspan="1" colspan="1">Turbidity (NTU)</td><td rowspan="1" colspan="1">21.5</td><td rowspan="1" colspan="1">17.6</td><td rowspan="1" colspan="1">16.8</td><td rowspan="1" colspan="1">14.3</td></tr><tr><td rowspan="1" colspan="1">Surface light intensity (µmol.cm<sup>-2</sup>.s<sup>-1</sup>)</td><td rowspan="1" colspan="1">184.9</td><td rowspan="1" colspan="1">222.4</td><td rowspan="1" colspan="1">242.6</td><td rowspan="1" colspan="1">179.1</td></tr><tr><td rowspan="1" colspan="1">Bottom light intensity (µmol.cm<sup>-2</sup>.s<sup>-1</sup>)</td><td rowspan="1" colspan="1">20.97</td><td rowspan="1" colspan="1">16.73</td><td rowspan="1" colspan="1">32.48</td><td rowspan="1" colspan="1">3.93</td></tr><tr><td rowspan="1" colspan="1">Depth (m)</td><td rowspan="1" colspan="1">0.5</td><td rowspan="1" colspan="1">0.7</td><td rowspan="1" colspan="1">0.60</td><td rowspan="1" colspan="1">0.80</td></tr><tr><td rowspan="1" colspan="1">Geographic coordinates</td><td rowspan="1" colspan="2">Latitude 28°15'19"S&lt;br/&gt; Longitude 32°23'37"E</td><td rowspan="1" colspan="2">Latitude 28°15'19"S&lt;br/&gt; Longitude 32°23'38"E</td></tr></tbody></table></table-wrap><supplementary-material xmlns:xlink="http://www.w3.org/1999/xlink" id="S1" position="float" orientation="portrait" xlink:type="simple"><caption><p>Comprehensive map and DIC photomicrograph. (doi: <ext-link ext-link-type="uri" xlink:href="http://dx.doi.org/10.3897/zookeys.315.5593.app" xlink:type="simple">10.3897/zookeys.315.5593.app</ext-link>) File format: JPEG Image (jpg).</p></caption><media xlink:href="ZooKeys-315-077-s001.rar" mimetype="Archive File" mime-subtype="rar" position="float" orientation="portrait" xlink:type="simple"/><p><bold>Explanation note:</bold> Figure 1S. Sampling location. Comprehensive map along with photos taken at the time of sampling. Figure 2S. <italic><tp:taxon-name>Kijanebalola devestiva</tp:taxon-name></italic> sp. n. DIC photomicrograph. Close-up of the protonephridial apparatus.</p></supplementary-material></tp:treatment-sec><ref-list><ref id="B16"><mixed-citation xmlns:xlink="http://www.w3.org/1999/xlink" xlink:type="simple"><person-group><name name-style="western"><surname>Kieneke</surname><given-names>A</given-names></name><name name-style="western"><surname>Ahlrichs</surname><given-names>WH</given-names></name><name name-style="western"><surname>Arbizu</surname><given-names>PM</given-names></name><name name-style="western"><surname>Bartolomaeus</surname><given-names>T</given-names></name></person-group> (<year>2008a</year>) <article-title>Ultrastructure of protonephridia in <italic>Xenotrichula carolinensis syltensis</italic> and <italic>Chaetonotus maximus</italic> (Gastrotricha: Chaetonotida): comparative evaluation of the gastrotrich excretory organs.</article-title><source>Zoomorphology</source><volume>127</volume>: <fpage>1</fpage>-<lpage>20</lpage>.</mixed-citation></ref><ref id="B11"><mixed-citation xmlns:xlink="http://www.w3.org/1999/xlink" xlink:type="simple"><person-group><name name-style="western"><surname>Hummon</surname><given-names>MR</given-names></name></person-group> (<year>1984</year>) <article-title>Reproduction and sexual development in a freshwater gastrotrich. 1. Oogenesis of parthenogenic eggs (Gastrotricha).</article-title><source>Zoomorphologie</source><volume>104</volume>: <fpage>33</fpage>-<lpage>41</lpage>. doi: <ext-link ext-link-type="uri" xlink:href="http://dx.doi.org/10.1007/BF00312169" xlink:type="simple">10.1007/BF00312169</ext-link></mixed-citation></ref><ref id="B21"><mixed-citation xmlns:xlink="http://www.w3.org/1999/xlink" xlink:type="simple"><person-group><name name-style="western"><surname>Kisielewski</surname><given-names>J</given-names></name></person-group> (<year>1991</year>) <source>Inland-water Gastrotricha from Brazil. Annales Zoologici (Warsaw) 43 Suplement 2: 1–168.</source></mixed-citation></ref><ref id="B19"><mixed-citation xmlns:xlink="http://www.w3.org/1999/xlink" xlink:type="simple"><person-group><name name-style="western"><surname>Kieneke</surname><given-names>A</given-names></name><name name-style="western"><surname>Riemann</surname><given-names>O</given-names></name></person-group> (<year>2007</year>) <article-title>Eine interessante Teilgruppe der Süßwassergastrotrichen (Bauchharlinge): Neogosseidae und Dasydytidae.</article-title><source>Microcosmos</source><volume>96</volume>: <fpage>139</fpage>-<lpage>146</lpage>.</mixed-citation></ref></ref-list></tp:taxon-treatment>
