# Supplementary material for: Neogosseidae (Gastrotricha, Chaetonotida) from the iSimangaliso Wetland Park, KwaZulu-Natal, South Africa
Source: Zookeys. 2013 Jul 10;(315):77–94. doi: 10.3897/zookeys.315.5593 (PMC3713354; doi:10.3897/zookeys.315.5593)
Supplement: XML Treatment for Neogossea acanthocolla [file zookeys.315.5593-treatment2.xml]

<!DOCTYPE tp:taxon-treatment
  PUBLIC "-//TaxonX//DTD Taxonomic Treatment Publishing DTD v0 20100105//EN" "tax-treatment-NSO.dtd">
<tp:taxon-treatment xmlns:tp="http://www.plazi.org/taxpub"><tp:treatment-meta><mixed-citation publication-type="journal"><person-group><name><surname>Todaro</surname><given-names>M. Antonio</given-names></name><name><surname>Perissinotto</surname><given-names>Renzo</given-names></name><name><surname>Bownes</surname><given-names>Sarah J.</given-names></name></person-group><article-title>Neogosseidae (Gastrotricha, Chaetonotida)  from the iSimangaliso Wetland Park, KwaZulu-Natal, South Africa</article-title><source>Zookeys</source><day>10</day><month>7</month><year>2013</year><volume>2013</volume><issue>315</issue><fpage>77</fpage><lpage>94</lpage><pub-id pub-id-type="doi">10.3897/zookeys.315.5593</pub-id></mixed-citation></tp:treatment-meta><tp:nomenclature><tp:taxon-name>
                            <tp:taxon-name-part taxon-name-part-type="genus">Neogossea</tp:taxon-name-part>
                            <tp:taxon-name-part taxon-name-part-type="species">acanthocolla</tp:taxon-name-part>
                            <object-id xmlns:xlink="http://www.w3.org/1999/xlink" xlink:type="simple">http://species-id.net/wiki/Neogossea_acanthocolla</object-id>
                        </tp:taxon-name><tp:taxon-authority>Kisielewski, 1991</tp:taxon-authority><xref ref-type="fig" rid="F7">Fig. 7</xref></tp:nomenclature><tp:treatment-sec sec-type="Material"><title>Material.</title><p>2 adult specimens (1 measured and documented), South Africa, KwaZulu-Natal, roadside freshwater pond near Charter’s Creek, Lake St Lucia, Western Shores, 11 February 2013, MA Todaro legit.</p><!--PageBreak--></tp:treatment-sec><tp:treatment-sec sec-type="Desctiption"><title>Morphometry.</title><p>TL, 122 μm (posterior spines excluded); PhL, 34.5 μm; PhIJ at U36; CT, 24.5 μm; dorsal cuticular covering made up of about 16 columns of 17–24 trilobed scales bearing a short, simple spine; a group of 18 densely packed spines is present on the dorsal side of the neck; spines are 10–13 μm in length, rather thick and with a notched tip; posterior tufts of long spines made up of 7 spines each; spines are 45–50 μm in length and barbed, with the lateral denticle positioned at about 3/4 of the spine length.</p><fig id="F7" position="float" orientation="portrait"><label>Figure 7.</label><caption><p><italic><tp:taxon-name>Neogossea acanthocolla</tp:taxon-name></italic>. DIC photomicrographs. <bold>A</bold> habitus <bold>B</bold> anterior region showing the group of thick spines on the neck (arrow) <bold>C</bold> close-up of the posterior region of the trunk showing a tuft of long, barbed spines (arrow).</p></caption><graphic xmlns:xlink="http://www.w3.org/1999/xlink" xlink:href="ZooKeys-315-077-g007.jpg" position="float" orientation="portrait" xlink:type="simple"/></fig></tp:treatment-sec><tp:treatment-sec sec-type="Remarks"><title>Remarks.</title><p>Morphometry and general appearance of the specimen from the iSimangaliso Wetland Park are in general accordance with data reported for the Brazilian <italic><tp:taxon-name>Neogossea acanthocolla</tp:taxon-name></italic>, the main peculiarity of which is the presence of the brush-like group of spines on the neck. A noticeable difference between the South American and African specimens lies in the type of scales covering the body: pedunculated and rhomboidal in the former, but ordinary (trilobed) and spined in the latter. However, as similar differences have been reported among members of the Brazilian populations (cf. <xref ref-type="bibr" rid="B21">Kisielewski 1991</xref>), it may be cautious not to regard this trait alone as a discriminatory character. Future studies, accounting for morphological and/or molecular marker differences on a statistical basis could support or disprove this hypothesis (e.g., <xref ref-type="bibr" rid="B32">Todaro et al. 1996</xref>, <xref ref-type="bibr" rid="B23">Leasi and Todaro 2009</xref>, <xref ref-type="bibr" rid="B14">Kånneby et al. 2012</xref>, <xref ref-type="bibr" rid="B17">Kieneke et al. 2012</xref>).</p><!--PageBreak--></tp:treatment-sec><ref-list><ref id="B21"><mixed-citation xmlns:xlink="http://www.w3.org/1999/xlink" xlink:type="simple"><person-group><name name-style="western"><surname>Kisielewski</surname><given-names>J</given-names></name></person-group> (<year>1991</year>) <source>Inland-water Gastrotricha from Brazil. Annales Zoologici (Warsaw) 43 Suplement 2: 1–168.</source></mixed-citation></ref><ref id="B32"><mixed-citation xmlns:xlink="http://www.w3.org/1999/xlink" xlink:type="simple"><person-group><name name-style="western"><surname>Todaro</surname><given-names>MA</given-names></name><name name-style="western"><surname>Fleeger</surname><given-names>JW</given-names></name><name name-style="western"><surname>Hu</surname><given-names>YP</given-names></name><name name-style="western"><surname>Hrincevich</surname><given-names>AW</given-names></name><name name-style="western"><surname>Foltz</surname><given-names>DW</given-names></name></person-group> (<year>1996</year>) <article-title>Are meiofauna species cosmopolitan? Morphological and molecular analysis of <italic>Xenotrichula intermedia</italic> (Gastrotricha: Chaetonotida).</article-title><source>Marine Biology</source><volume>125</volume>: <fpage>735</fpage>-<lpage>742</lpage>. doi: <ext-link ext-link-type="uri" xlink:href="http://dx.doi.org/10.1007/BF00349256" xlink:type="simple">10.1007/BF00349256</ext-link></mixed-citation></ref><ref id="B23"><mixed-citation xmlns:xlink="http://www.w3.org/1999/xlink" xlink:type="simple"><person-group><name name-style="western"><surname>Leasi</surname><given-names>F</given-names></name><name name-style="western"><surname>Todaro</surname><given-names>MA</given-names></name></person-group> (<year>2009</year>) <article-title>Meiofaunal cryptic species revealed by confocal microscopy: the case of <italic>Xenotrichula intermedia</italic> (Gastrotricha).</article-title><source>Marine Biology</source><volume>156</volume>: <fpage>1335</fpage>-<lpage>1346</lpage>. doi: <ext-link ext-link-type="uri" xlink:href="http://dx.doi.org/10.1007/s00227-009-1175-4" xlink:type="simple">10.1007/s00227-009-1175-4</ext-link></mixed-citation></ref><ref id="B14"><mixed-citation xmlns:xlink="http://www.w3.org/1999/xlink" xlink:type="simple"><person-group><name name-style="western"><surname>Kånneby</surname><given-names>T</given-names></name><name name-style="western"><surname>Todaro</surname><given-names>MA</given-names></name><name name-style="western"><surname>Jondelius</surname><given-names>U</given-names></name></person-group> (<year>2012</year>) <source>A phylogenetic approach to species delimitation in freshwater Gastrotricha from Sweden. Hydrobiologia 683: 185–202. doi: <ext-link ext-link-type="uri" xlink:href="http://dx.doi.org/10.1007/s10750-011-0956-1" xlink:type="simple">10.1007/s10750-011-0956-1</ext-link></source></mixed-citation></ref><ref id="B17"><mixed-citation xmlns:xlink="http://www.w3.org/1999/xlink" xlink:type="simple"><person-group><name name-style="western"><surname>Kieneke</surname><given-names>A</given-names></name><name name-style="western"><surname>Martinez</surname><given-names>Arbizu P</given-names></name><name name-style="western"><surname>Fontaneto</surname><given-names>D</given-names></name></person-group> (<year>2012</year>) <article-title>Spatially structured populations with a low level of cryptic diversity in European marine Gastrotricha.</article-title><source>Molecular Ecology</source><volume>21</volume>: <fpage>1239</fpage>-<lpage>1254</lpage>. doi: <ext-link ext-link-type="uri" xlink:href="http://dx.doi.org/10.1111/j.1365-294X.2011.05421.x" xlink:type="simple">10.1111/j.1365-294X.2011.05421.x</ext-link></mixed-citation></ref></ref-list></tp:taxon-treatment>
